# Supplementary material for: Remifentanil improves left ventricular diastolic parameters in patients with impaired diastolic function: a prospective clinical study
Source: BMC Anesthesiol. 2024 Feb 1;24:45. doi: 10.1186/s12871-024-02425-9 (PMC10832159; doi:10.1186/s12871-024-02425-9)
Supplement: Supplementary file 1 — Supplementary Material 1 [file 12871_2024_2425_MOESM1_ESM.xlsx]

## Sheet: Data
number	patient_code	protocol	height	weight	E_1	E_2	A_1	A_DUR_1	A_2	A_DUR_2	E_A_1	E_A_2	DT_1	DT_2	IVRT_1	IVRT_2	septal_e_1	septal_e_2	lateral_e_1	lateral_e_2	e_mean_1	e_mean_2	E_e_mean_1	E_e_mean_2	S_wave_mean_1	S_wave_mean_2	LAV_1	LAVI_1	LAV_2	LAVI_2	VP_1	VP_2	LVESD_1	LVESD_2	LVEDD_1	LVEDD_2	IVSD_1	PWD_1	LWM_1	LWMI_1	IVSD_2	PWD_2	LWM_2	LWMI_2	LVESV_1	LVEDV_1	LVEF_1	LVESV_2	LVEDV_2
1	SAI	484549	165	75	81	82	85	102	95	114	0.952941	0.863158	240	160	105	89	4.4	6	5.2	9.4	4.8	7.7	16.875	10.6494	5.5	6	55		32		49	33	31	35	46	49	15	14	270.017	#REF!	14	12	256.881	#REF!	36	118	69.4915	52	129
2	RK	85437	172	76	61	54	118	142	112	145	0.516949	0.482143	228	280	126	129	2.7	3.4	4.3	5.4	3.5	4.4	17.4286	12.2727	6.6	9.2	44		40		39	44	24	20	35	33	12	12	135.204	#REF!	12	11	117.364	#REF!	18	53	66.0377	17	47
3	IK	486080	169	80	72	102	83	151	78	145	0.86747	1.30769	213	163	105	83	6.9	8	9.25	11	8.075	9.5	8.91641	10.7368	8	7.8	42		51		56	74	30	29	48	50	9	10	158.223	#REF!	10	10	185.377	#REF!	23	69	66.6667	27	84
4	GA	319513	158	63	53	61	77	145	71	176	0.688312	0.859155	182	253	111	108	5.5	5.7	7	8	6.25	6.85	8.48	8.90511	7.4	5.6	25		35		38	54	25	22	41	40	11	11	150.697	#REF!	11	10	137.649	#REF!	20	55	63.6364	14	53
5	OS	480047	169	70	73	76	100	136	112	176	0.73	0.678571	170	136	126	86	6.2	6.4	6.5	9.2	6.35	7.8	11.4961	9.74359	6.7	6.2	47.7		43				27	24	43	42	10	8	122.699	#REF!	9	7	103.063	#REF!	21	70	70	34	98
6	ZB	117505	150	70	106	100	127	200	126	179	0.834646	0.793651	200	216	86	68	8.3	9.2	9.3	9.9	8.8	9.55	12.0455	10.4712	7.4	7.4	60		55		43	64	26	28	45	49	8	8	113.033	#REF!	9	8	145.078	#REF!	29	79	63.2911	26	84
7	NA	488267	162	80	79	71	115	225	83	157	0.686957	0.855422	105	179	99	108	5.7	5.9	7.3	10	6.5	7.95	12.1538	8.93082	7.1	7	47.3		61		45	65	26	28	44	44	10	9	137.167	#REF!	10	9	139.893	#REF!	30	83	63.8554	32	83
8	FKH	483841	165	82	70	69	84	126	83	139	0.833333	0.831325	157	203	80	96	10	11	10	12	10	11.5	7	6	8.5	10	61		58		38	42	28	29	45	46	8	8	113.033	#REF!	8	8	120.421	#REF!	31	86	63.9535	33	87
9	HO	706	180	86	70	75	85	129	90	133	0.823529	0.833333	220	228	96	102	6.8	9.2	6.2	6.9	6.5	8.05	10.7692	9.31677	8	7.5	40		39		6	43	31	32	41	40	8	9	104.992	#REF!	8	10	111.134	#REF!	46	102	54.902	47	96
10	EG	489923	179	88	101	105	115	185	116	111	0.878261	0.905172	259	176	80	74	6.6	5.5	6.4	8.5	6.5	7	15.5385	15	8	9	56		72		62	55	33	27	53	51	9	9	173.917	#REF!	11	12	231.026	#REF!	27	97	72.1649	32	103
11	HY	494271	160	77	61	72	115	120	106	117	0.530435	0.679245	240	179	99	108	5.1	5.4	9.7	7.9	7.4	6.65	8.24324	10.8271	9	9	57		58		81	70	25	29	45	49	8	7	103.897	#REF!	7	9	134.369	#REF!	31	83	62.6506	36	106
12	TD	484589	185	95	58	50	62	100	68	104	0.935484	0.735294	325	304	82	90	5.4	4.2	9.3	7.3	7.15	5.75	8.11189	8.69565	8	8.2	54		62				30	28	48	49	13	12	231.65	#REF!	12	12	229.544	#REF!	29	74	60.8108	28	69
13	GE	178590	170	78	96	99	108	164	100	150	0.888889	0.99	110	100	46	40	4.5	5	8.9	9.2	6.7	7.1	14.3284	13.9437	9.5	9.3	80		75				28	29	46	46	9	10	147.505	#REF!	10	10	161.328	#REF!	15	56	73.2143	19	58
14	HSB	53615	152	70	55	75	89	121	102	175	0.617978	0.735294	233	207	173	100	4.2	7.1	5.3	8	4.75	7.55	11.5789	9.93377	6	6	65		47				29	28	44	45	9	9	127.416	#REF!	10	8	135.14	#REF!	36	85	57.6471	33	90
15	SZ	402192	170	70	61	70	77	100	85	136	0.792208	0.823529	214	196	93	82	5.4	10	8.9	11	7.15	10.5	8.53147	6.66667	8	7	37		39				28	30	44	49	10	10	147.231	#REF!	11	10	191.257	#REF!	35	76	53.9474	42	97
16	SB	138811	159	62	48	57	73	95	75	89	0.657534	0.76	166	189	100	61	5.2	6.6	7.1	7	6.15	6.8	7.80488	8.38235	9	8	39		39			53	27	29	45	43	11	11	174.419	#REF!	9	9	125.243	#REF!	32	66	51.5152	27	58
17	ZY	148560	162	82	85	113	138	126	156	111	0.615942	0.724359	275	196	84	86	5.1	7.4	7.1	9.2	6.1	8.3	13.9344	13.6145	7	7	53		67		37		30	25	49	45	9	9	152.351	#REF!	9	9	135.14	#REF!	32	65	50.7692	20	46
18	MB	101272	160	68	66	60	85	149	85	132	0.776471	0.705882	233	193	135	157	6.1	7.1	5.7	6.4	5.9	6.75	11.1864	8.88889	7	7	32		34		40		30	29	46	48	10	10	158.214	#REF!	9	9	150.724	#REF!	32	81	60.4938	30	87
19	MNT	588888	165	70	62	78	76	149	94	182	0.815789	0.829787	175	193	117	143	6.9	7.4	8.3	9	7.6	8.2	8.15789	9.5122	6	8	85		62				39	30	56	51	13	11	279.872	#REF!	13	11	244.88	#REF!	33	92	64.1304	34	90
20	AE	52863	160	80	64	70	77	120	79	129	0.831169	0.886076	180	202	78	82	5.2	6.4	6.6	7.3	5.9	6.85	10.8475	10.219	8	8	64		59			23	30	28	49	47	9	9	152.351	#REF!	9	9	145.43	#REF!	24	62	61.2903	21	59
21	NMG	600453	160	68	57	65	70	108	87	118	0.814286	0.747126	174	196	114	120	6.3	7.1	8	8.6	7.15	7.85	7.97203	8.28025	7	7	46		41				28	27	41	42	9	9	113.534	#REF!	9	9	120.442	#REF!	18	54	66.6667	16	51
22	AA	154197	155	75	78	66	72	114	66	100	1.08333	1	164	220	104	96	8.8	9	9.1	9	8.95	9	8.71508	7.33333	6	7	66		60		37		24	26	40	43	12	12	164.856	#REF!	11	11	164.883	#REF!	30	93	67.7419	22	84
23	HE	598126	172	80	63	48	74	115	79	143	0.851351	0.607595	182	271	126	100	5.8	5.1	8.4	8	7.1	6.55	8.87324	7.32824									29	30	49	46	10	10	175.436	#REF!	10	10	161.328	#REF!	21	76	72.3684	23	75
24	LVC	286131	170	70	55	77	69	143	98	146	0.797101	0.785714	219	150	90	104	9	10	7.5	7.8	8.25	8.9	6.66667	8.65169	10	9	70		67				30	27	46	47	12	12	204.393	#REF!	12	11	202.318	#REF!	22	67	67.1642	18	69
25	ADS	341666	170	82	80	76	60	114	57	139	1.33333	1.33333	168	171	75	54	5.1	6.5	7	8	6.05	7.25	13.2231	10.4828	7	7	70		55				27	28	39	43	13	12	168.751	#REF!	12	12	186.63	#REF!	28	84	66.6667	27	85
26	ZMS	288829	156	58	67	54	88	147	64	132	0.761364	0.84375	219	193	86	100	8.7	9.2	7.2	8	7.95	8.6	8.42767	6.27907	10	10	36		22				27	26	43	46	8	8	104.726	#REF!	8	8	120.421	#REF!	24	75	68	16	42
27	MY	615733	155	70	60	88	77	157	68	157	0.779221	1.29412	189	136	114	104	6	8.3	8	11	7	9.65	8.57143	9.11917	9	9	60		51				25	29	45	46	7	8	103.897	#REF!	9	10	150.62	#REF!	25	69	63.7681	33	84
28	MB	613243	175	83	65	41	85	93	55	107	0.764706	0.745455	114	100	79	64	6.1	5	9	8	7.55	6.5	8.60927	6.30769	9	9	62		55				32	33	53	51	8	10	173.917	#REF!	10	11	204.422	#REF!	50	102	50.9804	45	109
29	BGS	620565	160	78	88	90	111	146	118	125	0.792793	0.762712	200	164	79	86	7	7.4	6	7.5	6.5	7.45	13.5385	12.0805	9	9	71		69				26	24	38	41	10	9	108.428	#REF!	9	9	115.739	#REF!	19	51	62.7451	22	55
30	OFA	620708	155	72	75	68	68	132	71	118	1.10294	0.957746	164	136	104	57	7	8	9	10	8	9	9.375	7.55556	9	9	66		48				30	28	44	49	9	9	127.416	#REF!	9	9	156.116	#REF!	15	59	74.5763	20	63
ortalama			164.667	75.2667	70.3333	73.7333	88.7667	135.133	89.3	136.167	0.811824	0.845221	197.267	189.667	99.7333	92.5667	6.2	7.08333	7.585	8.61667	6.88583	7.85	10.58	9.53761	7.81724	7.90345	54.8621		51.5862		43.9231	51.6667	28.5	27.9	45.0333	45.6667	9.96667	9.83333	153.308	#REF!	10	9.76667	159.462	#REF!	27.7333	76.0667	63.7049	28.2	78.0333
stdev			8.61167	8.10676	14.3367	17.7743	20.4192	30.5374	22.51	25.2	0.165429	0.191167	47.9468	47.3551	23.7152	25.4405	1.58375	1.84542	1.49558	1.49599	1.3164	1.45484	2.94146	2.25819	1.23868	1.23273	14.4877		13.3163		17.1244	15.3169	3.09337	2.99828	4.50657	4.06273	1.92055	1.62063	45.4688	#REF!	1.61885	1.35655	42.0665	#REF!	8.23756	16.4881	6.48887	9.711	21.5318
[truncated: 34 more columns]

## Sheet: abbreviation
A_DUR: Mitral "A" wave duration.
E_A: E/A ratio
E_e: Mitral E/ septal e ratio
S_D: PULMONONARY VEIN S/D wave
AR_A: Pulmonary vein AR flow time-mitral "A" flow duration difference .
1: refers to before remifentanil; 2: refers to after remifentanil infusion***
SBP: systolic blood pressure
MBP: mean blood pressure
DBP: diastolic blood pressure
HR:heart rate
RR: respiratory rate
hemodynamic data and Ramsay sedation score: baseline refers to: data before remifentanil infusion.
5., 10. induction refers to: 5, 10 minutes after remifentanil infusion, and after completion of echocardiographic evaluation.
Patient/operator satisfaction: 1-5 point (1: very bad…..5: very good)
LVEF: LV ejection fraction
